# Supplementary material for: Association Between White Blood Cells at Baseline and Treatment Failure of MTX for Ectopic Pregnancy
Source: Front Med (Lausanne). 2021 Sep 10;8:722963. doi: 10.3389/fmed.2021.722963 (PMC8460899; doi:10.3389/fmed.2021.722963)
Supplement: Supplementary file 1 [file Table_1.XLSX]

## Sheet: Sheet1
研究对象编号	年龄	BMI	怀孕次数	顺产次数	剖宫产次数	自然流产(1=无 2=有)	异位妊娠 (1=无 2=有 )	月经周期	不孕症 (1=无 2=有 )	盆腔炎 (0=无 1=有 )	停经天数	阴道流血天数	腹痛天数	白细胞总数（WBC）	中性粒细胞百分数（NEU%）	血红蛋白量（HGB）	血小板总数（PLT）	HCG1	包块大小	卵黄囊 (1=无 2=有 )	mtx治疗结果 (1=有效 2=无效，转手术治疗 )
label	age	BMI	pregnancy_times	eutocia_times	C_sect_times	Natural_abortion_1	eccyesis	menstrual_regularity	Infertility	Pelvic_infection	Menopause_days	Vaginal_bleeding_days	Abdominal_pain_days	WBC	NEU_percentage	HGB	PLT	HCG1	radius_size	yolk_sac	MTX_Result
a496125	22	17.8148	5	2	0	0	1	2	1	2	46	21	2	8.14	63	118	322	1715	26	1	2
a440107	31	19.5209	4	1	0	1	2	2	1	1	42	0	2	7.68	61.8	124	285	3461	58	1	2
a354664	38	24.7676	1	0	0	1	1	2	1	1	40	1	7	9.27	82.6	141	195	6281	19	1	2
506635a	35	23.2335	3	0	0	0	2	1	1	1	38	4	4	8.33	65.2	128	251	178.9	20	2	2
462916（2）	28		3	0	0	0	2	2	1	1	32	7	7	9.22	63.6	128	291	160.8	24	1	2
437348a	25	17.5781	5	0	0	1	1	2	1	1	53	6	0	4.92	49.8	128	309	1687	15	1	1
426009（2）	28	17.782	2	0	0	1	1	2	1	1	42	7	7	7.63	70.6	130	268	244.6	17	1	2
422294 2015	30	15.8169	5	1	0	1	1	2	1	1	43	3	4	9.16	74	108	244	2361.9	49	1	1
409204a	28	20.7031	3	0	0	1	2	2	1	1	36	2	0	6.97	51.8	130	254	3681	22	2	1
560626	31	17.6254	5	2	0	1	1	2	1	1	44	8	3	6.14	64.8	131	238	3220	18	1	2
555427	28	16.8802	2	1	0	1	1	1	1	1	47	1	1	16.57	83.9	114	209	2160	65	1	2
553699	27	19.5312	2	1	0	1	1	2	1	1	56	48	1	5.6	59.9	132	127	3137	20	1	2
549472	26		3	0	0	1	1	2	1	1	58	31	0	8.79	82.4	110	240	645.5	58	1	2
548906	23	21.1863	2	0	0	1	1	2	1	1	40	8	0	6.01	67.8	134	255	4104	15	2	2
544244	37	19.3078	4	0	1	1	1	2	1	1	54	20	0	7.13	75.2	123	226	96.95	17	1	1
543434			4	2	0	1	1	2	1	1	52	14	9	6.17	62.2	108	218	282.4	19	1	1
542400	23	20.5761	1	0	0	1	1	2	1	2	47	2	0	8.58	87.3	134	220	3734	15	1	2
540942	30	17.4638	3	1	0	1	1	1	1	1	60	7	0	6.19	53.5	128	281	1992	20	1	1
537442	38	18.7783	4	0	0	1	1	1	1	1	49	22	3	5.01	62.8	123	165	1987	26	1	2
535506	27	21.6041	2	0	0	0	1	2	2	1	47	0	0	7.74	68.2	125	224	1498	28	1	1
534814	43	20.4688	6	1	0	1	2	2	1	2	34	2	2	9.8	79.4	128	295	2120	20	1	2
534600	27	22.0604	5	1	0	1	2	2	1	2	46	3	0	6.01	48.9	136	118	3840	57	1	2
533831	27	18.7305	4	2	0	1	1	2	1	2	42	0	7	5.34	63.7	97	292	1563	23	1	1
533776	25	17.0245	2	0	0	1	2	1	1	1	47	15	11	10.56	76.9	129	253	132.8	20	1	1
533747	35	16.9407	5	1	0	0	2	2	1	2	30	3	0	4.82	51	113	244	1419	48	1	1
533290	35	22.7263	3	2	0	1	2	2	1	1	37	2	2	7.1	67.4	120	282	415.9	24	1	1
531508	34	24	5	0	0	0	1	1	1	2	62	17	0	10.82	76.9	138	329	2766	34	1	2
531453	23	35.2508	1	0	0	1	1	2	1	1	53	13	13	6.3	60.5	109	267	801	27	1	1
530652	35	22.6562	5	2	0	1	1	2	1	1	63	7	0	8.6	72.8	124	225	1520	22	1	1
526481	29	25	1	0	0	1	1	2	2	1	61	15	15	7.71	65.2	124	324	194.3	25	1	1
525582	25	19.0274	1	0	0	1	1	2	1	1	39	1	0	5.82	56.9	115	213	801.8	20	1	1
525189	25	29.3575	2	0	0	1	1	2	1	2	47	13	13	12.4	69.4	143	312	4247	25	2	2
524355	27	18.2899	1	0	0	1	1	2	1	2	46	13	0	5.87	55.4	117	238	1711	11	1	2
523123	30		3	0	0	0	1	2	1	1	54	0	0	8.27	61.5	123	312	1113	15	1	1
522761	26		2	0	0	1	1	2	1	1	55	30	8	10.14	77.8	143	275	755.5	15	1	1
522465	24		1	0	0	1	1	2	1	1	40	4	4	12.94	79	126	260	5022	30	1	1
516414	31		4	0	0	1	2	2	1	1	53	1	0	12.2	79.8	113	224	398.8	36	1	1
514363	35		4	0	1	1	1	2	1	1	45	0	6	5.08	58.7	118	244	613	15	1	1
514056	31		4	0	0	0	2	2	1	1	47	8	0	8.48	65.7	137	235	1269	20	1	2
513247	29		3	0	1	1	1	2	1	1	47	15	2	10.1	80.6	129	188	265.8	26	1	1
511313	20	17.0392	1	0	0	1	1	2	1	1	44	15	3	5.94	64.7	100	207	999.9	36	1	1
510048	37	19.2336	3	0	1	1	1	2	1	1	40	1	1	6.73	70.8	116	223	2341	0	1	1
509866	24	17.2635	1	0	0	1	1	1	1	1	29	7	7	10	77.5	146	216	108.6	39	1	1
509758	26	15.8376	4	0	0	1	1	2	1	1	38	0	3	5.37	43.9	127	239	801.5	11	2	1
509479	32	28.918	7	1	1	1	1	2	1	2	45	0	10	10.68	81.2	138	201	175.4	33	1	1
509389	31	29.6749	2	0	1	1	1	2	1	1	59	18	3	8.25	64.5	113	289	344.8	36	1	1
509162	38	23.4566	3	1	0	1	2	1	1	1	35	11	0	6.97	59.1	104	429	2058	0	1	1
508456	37	19.563	2	1	0	1	1	1	1	1	52	4	2	7.89	76.1	92	298	462.5	46	1	1
506635	34	24	2	0	0	0	1	1	1	1	41	0	3	8.64	68.9	127	255	383.4	16	1	1
505802	29	23.8281	6	0	1	1	1	2	1	1	72	30	0	9.92	72.6	139	282	1536	24	1	1
505471	25	19.1844	1	0	0	1	1	1	1	1	34	1	0	9.26	65.9	138	249	531.6	0	1	1
505401	33	22.2222	4	1	0	0	1	2	1	1	36	10	0	5.38	72.6	127	190	1421	42	2	2
503862	28	18.897	3	0	0	1	2	2	1	1	37	5	5	7.1	78.9	134	163	2554	50	2	1
503394	32	22.8928	2	0	0	0	1	2	1	1	36	2	0	6.96	59.1	120	140	2192	15	1	2
503256	36	26.1811	1	0	0	1	1	1	2	1	45	2	0	9.73	72	133	312	3495	17	1	2
502669	31	25.1039	7	2	0	1	1	2	1	1	45	8	8	6.98	63.2	132	251	1109	17	2	2
502668	28	23.9224	3	2	0	1	1	2	1	1	77	18	0	6.11	74.6	129	247	746.6	38	1	1
498960	21	16.1354	2	0	0	1	1	2	1	1	50	18	0	8.14	69.3	124	207	1376	20	1	1
498516	27	21.0962	3	0	1	1	1	2	1	2	43	7	0	8.22	64.8	114	257	1259	29	1	2
496125	22	19.0222	5	2	0	0	1	2	1	2	46	21	2	8.14	63	118	322	1715	26	1	2
495825	26	21.8522	2	0	0	1	1	2	1	1	52	16	8	8.89	69.2	126	273	779.9	38	1	1
495382	31	26.2222	1	0	0	1	1	1	1	1	53	2	0	11.8	84.2	115	262	1378	0	1	2
493010	26	20.2848	1	0	0	1	1	2	1	1	48	16	3	7.87	72	122	213	176.6	44	1	1
490526	35	26.9531	2	0	0	1	1	2	1	2	55	10	10	10.37	70	143	339	5689	47	1	1
489690	23	15.6107	3	0	1	1	1	2	1	1	47	0	0	6.4	70.2	130	301	1532	14	1	1
489658	30	16.9563	4	0	0	1	1	2	1	1	38	6	6	12.47	87.5	113	243	1434	37	1	1
489273	35	22.8928	2	0	0	1	2	2	1	2	43	9	0	4.77	66.8	112	273	1792	27	1	2
487765	34	29.7339	1	0	0	1	1	2	2	2	59	10	10	6.88	67.4	122	221	663.7	36	1	1
486577	27	22.5069	2	0	0	1	1	2	1	2	36	4	0	6.82	68.2	130	192	355.2	0	1	2
486416	28	22.4609	1	0	0	1	1	2	1	1	30	0	5	7.18	68.1	118	237	1181	19	1	1
485347	32	25.8222	5	0	0	1	2	1	1	1	58	1	4	6.48	66.4	135	214	776.5	19	1	1
485037	30	20.8117	5	0	2	0	1	2	1	2	49	0	0	6.48	61	120	270	1925	20	1	2
484135	24	15.427	3	0	1	1	1	2	1	1	45	0	1	8.76	69.7	126	216	409.1	22	1	1
483513	34	17.337	4	2	0	1	1	2	1	1	43	1	1	12.55	90.5	129	213	1652	26	1	1
482779	43	20.753	9	4	0	1	1	2	1	1	41	7	1	11.3	76.7	129	277	2376	26	1	2
482589	25	18.3655	5	3	0	0	1	2	1	1	46	6	6	9.82	70	127	220	1651			2
482581	23	18.5547	3	1	0	1	1	2	1	1	48	15	15	4.43	49.8	121	160	71.46	34	1	1
482487	34	23.5078	6	1	1	1	1	2	1	1	45	2	2	6.34	61.3	133	180	2178	24	1	1
482274	22	18	2	0	0	1	1	2	1	1	53	2	2	7.63	67.2	121	288	7295	26	2	2
481808	36	29.6749	7	1	0	1	1	2	1	1	54	20	0	5.89	62.8	129	168	175.1	33	1	1
480868	29	23.3091	4	0	1	1	1	1	1	1	40	1	1	6.36	61.1	116	184	818.2	19	1	1
480212	30	19.313	2	0	0	0	1	2	1	2	35	9	0	12.8	79.8	128	270	4963	32	1	2
478482	38	18.4775	4	0	1	1	1	2	1	1	44	10	0	8.45	66.8	117	314	833.5	16	1	2
477278	33	22.2656	3	2	0	1	1	2	1	1	45	2	0	8.89	6.58	94	366	6605	78	2	2
476154	24	19.3835	1	0	0	1	1	2	1	2	52	10	10	12.75	81.4	110	230	3654	35	1	2
474694	35	21.0007	5	1	0	1	1	2	1	1	32	20	0	10.1	69.8	113	269	2555	41	1	1
474480	32	21.4982	2	0	1	1	1	2	1	1	53	20	20	5.78	60	116	292	1526	44	1	1
473716	25	21.5139	3	0	1	1	1	2	1	1	60	20	0	5.3	49	123	248	1981	19	1	1
472741	23	18.2726	1	0	0	1	1	2	1	1	42	7	7	5.46	51.9	117	200	1515	30	1	1
471995	33	24.1672	3	0	0	0	1	2	1	1	59	4	0	6.42	70.8	130	209	2192	30	1	2
471137	35	21.8776	5	0	1	1	1	2	1	1	40	2	0	9.19	69.9	138	309	1554	0	1	1
468519	25	20.2289	3	0	0	1	2	2	1	1	39	0	0	7.87	50.7	108	227	779.6	28	1	2
466673	41	25.2363	5	0	2	1	1	2	1	1	58	30	0	7.16	80.2	117	254	570.2			1
466647	23	21.9261	3	0	0	1	1	2	1	1	48	18	14	3.96	60.4	125	182	4897	18	2	2
466497	27	19.5312	2	0	0	1	1	2	1	1	76	49	49	7.34	67.8	119	236	1297	22	1	2
466438	37	19.5312	3	2	0	1	1	2	1	1	43	0	8	6.38	71.3	133	196	3081	13	1	2
465220	31	19.7222	1	0	0	1	1	2	1	1	41	0	0	12.41	87.4	110	245	90.8	55	1	2
463890	31	24.6097	4	0	1	0	1	2	1	1	37	0	1	9.11	80.1	92	209	703.7	52	1	1
463264	32	20.7031	3	0	0	0	2	2	1	1	52	15	15	7.45	59.9	123	394	4931	19	1	1
462912	25	17.2248	2	0	0	1	2	2	1	1	45	2	7	5.69	59.6	116	227	1134.2	13	1	1
460677	36	16.7488	5	2	0	0	2	2	1	1	44	0	0	6.24	56.3	146	242	103.5	0	1	1
460394	33	20.5693	5	2	0	1	1	2	1	1	55	18	18	6.44	65.5	101	264	340.5	23	1	1
460099	32	27.7344	3	2	0	1	1	1	1	1	34	17	2	10.84	61.3	112	378	1276	34	1	1
458757	19	22.7233	2	0	0	1	1	2	1	1	63	26	0	4.69	42.8	120	303	447.7	44	1	2
457062	24	26.1719	1	0	0	1	1	2	1	1	64	34	0	8.75	68.7	117	238	442.4	29	2	2
455648	31	28.8889	4	1	1	1	1	2	1	1	69	28	0	6.45	66.9	131	241	96.72	31	1	1
455492	35	14.6788	1	0	0	1	1	2	1	1	89	22	2	8.45	83.2	128	239	1191	25	1	1
455305	38	28.6215	2	0	1	1	1	1	1	1	59	15	0	10.82	76.4	152	238	2703	19	1	2
454940	31	22.1367	4	0	1	1	1	1	1	1	64	6	0	5.97	59	125	163	61.32	34	1	1
453761	34	22.6003	1	0	0	1	1	2	1	1	46	1	0	6.44	82	118	153	178.6	16	1	1
453028	45	24.1415	6	1	1	1	1	1	1	1	51	19	0	6.01	77.1	98	209	5436	35	1	1
452914	37	24.6548	3	1	1	1	1	1	1	1	120	10	10	13.5	79.6	125	364	6250	0	1	2
450728	33	21.6311	5	0	0	0	1	2	1	1	70	38	0	9.43	85.2	119	199	1875	27	1	1
450562	30	14.5003	5	2	0	1	1	2	1	1	43	16	0	4.67	70.6	113	202	1306	48	1	1
450517	37	20.0288	2	0	1	1	1	2	1	1	47	3	3	7.6	66.8	114	261	1557	36	1	2
449702	35	17.5781	3	0	1	1	1	2	1	1	54	25	1	7	64.4	112	199	310.2	49	1	1
449545	32	20.7031	2	0	0	0	1	2	1	1	47	12	12	6.57	49.1	138	215	65.84	11	1	1
448886	19	19.6511	2	0	0	1	2	2	1	1	67	15	0	6.12	63.5	122	243	3572	25	2	1
448693	35	23.0469	3	0	1	1	1	2	1	1	45	21	17	7.67	69.1	120	275	118.4	16	1	1
448370	35	27.8486	4	0	2	1	2	2	1	1	49	2	2	3.59	54	111	250	1645	18	1	1
447874	28	18.7962	5	2	0	1	1	2	1	1	43	14	14	10.67	76.7	128		3770	0	1	2
447871	29	17.5781	1	0	0	1	1	2	1	2	41	3	3	13.96	89.7	123	255	1554	26	2	2
447688	39	16.5607	4	3	0	1	1	2	1	1	42	0	5	6.79	58.8	132	230	1270	13	1	2
446493	29	23.4952	2	0	0	1	1	2	1	1	44	4	0	8.32	76.3	125	212	2409	32	1	1
445106	26	19.8141	2	0	0	0	1	2	1	1	35	0	0	8.66	67.5	116	269	505.4	0	1	2
444656	37	20.082	2	1	0	1	1	2	1	1	36	13	0	4.8	70.6	131	207	1145	33	1	1
444549	42	26.4463	7	1	0	0	1	2	1	1	44	4	1	4.8	70.6	131	207	813.5	0	1	2
444303	30	21.2306	2	0	1	1	1	2	1	1	43	0	5	5.59	67.1	92	183	2091	25	1	2
443776	28	21.6311	1	0	0	1	1	1	1	1	49	12	0	4.74	50.1	116	220	141.1	18	1	1
443274	29	21.4536	1	0	0	1	1	2	1	1	47	12	0	7.4	72.2	130	232	1889	29	1	1
442314	31	23.4375	3	1	0	1	1	1	1	1	60	4	4	7.84	71	128	195	1523	74	2	1
442099	36	26.9127	3	0	0	0	1	1	1	1	49	19	0	10.15	69.3	122	326	5634	26	2	1
442096	24	18.8271	2	0	0	1	2	2	1	2	45	10	0	9.37	77.7	131	354	3722	23	1	2
442053	24	16.2982	4	0	0	1	1	2	1	1	42	11	2	9.24	85.4	152	281	1448	15	2	1
439961	29	18.7328	4	0	0	0	2	1	1	1	51	0	0	9.67	73.7	125	347	2706	37	1	1
439649	33	23.4952	4	0	0	0	2	2	1	1	42	14	14	3.53	72.9	108	126	1142	0	1	1
439294	40	18.8271	4	0	0	1	2	2	1	2	35	10	2	6.23	53.8	118	240	555.8	21	2	2
437037	27	18.75	3	1	0	1	1	2	1	1	76	40	0	7.7	66.9	113	254	172	16	1	1
436964	31	17.9687	1	0	0	1	1	2	1	1	42	0	5	12.78	78.7	118	316	2124	21	1	1
436429	41	23.0469	4	1	0	1	1	2	1	1	45	10	10	6.05	65.9	133	233	353.4	19	2	1
436077	34	22.6562	4	0	0	1	2	2	1	1	67	28	0	6.05	58.8	121	273	121.7	17	1	1
435872	25	25.9215	1	0	0	0	1	2	1	1	42	5	0	11.32	76.8	132	327	3038	24	1	2
433397	27	21.4844	6	2	0	0	1	2	1	1	49	16	0	8.49	77.5	132	233	205.7	48	1	1
432083	36	25.1953	4	1	0	0	2	2	1	1	50	15	0	3.9	53.4	92	219	13717	42	1	2
431104	36	15.9439	6	4	0	1	1	2	1	1	42	17	3	5.36	78.2	123	209	207.8	20	1	1
431095	26	18.9745	2	0	1	1	1	2	1	2	41	5	0	4.87	46.8	116	194	528	0	1	2
431048	29	15.0597	3	1	0	1	1	2	1	1	41	30	30	4.41	68.2	100	205	188.6	45	1	1
430437	24	18.1449	4	1	0	1	2	2	1	1	46	9	0	8.14	80.6	129	299	1316	54	1	2
429944	29	20.9572	2	1	0	1	1	2	1	1	34	2	30	8.09	60.9	126	284	150.8	20	1	1
427855	35	21.2084	4	1	0	0	1	2	1	1	53	9	0	7.83	63.3	140	220	2432	24	1	1
426858	45	29.8233	2	1	0	1	1	2	1	1	43	1	1	9.58	67.9	132	230	2673	32	1	1
426634	32	16.7657	3	2	0	1	1	2	1	1	66	24	20	6.01	67.4	120	167	162.7	19	2	2
426579	37	21.4844	4	1	0	1	2	2	1	1	39	1	1	6.12	52.7	126	189	327.8	13	1	1
426324	27	15.7558	1	0	0	1	1	2	1	1	46	2	2	5.52	55.5	128	270	2414	26	1	2
425178	28	18.3655	1	0	0	1	1	2	1	1	29	8	0	7.94	61.6	137	351	1297	0	1	1
423970	32	20.9566	1	0	0	1	1	2	2	2	34	10	0	5.63	55.6	117	198	297	0	1	2
423117	29	21.2279	1	0	0	1	1	2	2	1	33	2	2	5.38	63.8	138	248	2612	20	2	2
422294	30	15.8169	7	1	0	1	2	2	1	1	43	3	4	6.73	73.6	111	287	499.1	40	1	2
421577	30	22.8928	7	2	0	1	2	2	1	1	70	37	0	5.19	64.7	118	203	129.7	43	1	1
421422	20	17.9282	2	0	0	1	1	2	1	1	33	8	0	7.23	46	121	296	2362	33	1	1
421120	37	22.8928	3	0	0	1	1	2	1	1	46	8	0	8.49	73.5	128	254	3571	20	1	1
420443	39	18.1449	7	0	2	1	1	2	1	1	54	17	0	7.06	68.2	120	336	2013	21	2	2
419933	34	22.6667	3	0	1	1	1	2	1	1	35	0	7	10.81	82.4	135	198	1637	25	1	2
419794	37	17.6309	3	1	0	1	1	2	1	1	47	7	0	5.86	71.8	128	268	794.1	26	1	1
419664	33	17.5781	3	1	0	1	1	1	1	1	53	3	4	13.15	79.9	114	257	1160	36	1	1
418853	34	17.4747	3	0	1	1	2	2	1	1	32	8	2	5.75	57.5	117	209	694.8	18	1	2
418410	24	19.5312	1	0	0	1	1	2	1	1	53	24	1	3.66	46.5	123	218	2154	16	1	1
416854	32	17.7778	2	0	0	1	2	2	2	2	35	4	0	5.82	57.5	117	213	1705	13	1	2
415736	29	0.00233091	3	0	0	1	1	1	1	1	93	7	7	7.74	63.7	115	272	436.9	20	1	1
414569	18	21.5645	2	0	0	0	1	2	1	2	47	5	5	8.39	58.8	133	345	144.9	25	1	1
413815	26	20.4467	3	1	0	1	2	2	1	1	41	1	1	5.91	55.6	130	214	1063	23	2	1
413809	24	18.0662	3	1	0	0	1	2	1	2	56	0	2	10.15	55.3	116	214	696.5	100	1	2
413042	26	17.2635	1	0	0	1	1	1	1	1	66	22	0	6.59	52.6	116	337	92.08	0	1	1
411717	29	22.8928	4	0	0	1	2	2	2	2	41	7	7	7.4	62.7	127	241	754.3	42	1	2
410552	33	22.1453	3	1	0	1	1	2	1	1	46	15	10	6.32	77.1	106	197	7333	30	1	2
410455	42	19.3625	4	2	0	1	1	2	1	1	40	9	0	9.15	71.1	126	370	6420	26	2	2
409204	29	22.5069	5	0	0	1	2	2	1	1	36	1	0	9.49	71.8	149	327	503.4	12	1	2
408444	20	18.3655	2	0	0	1	1	2	1	1	43	13	2	3.87	59.4	103	160	204.6	31	1	1
408250	28	19.7055	6	0	5	1	1	2	1	1	40	10	0	4.81	57	129	239	2455	50	2	1
407762	32	21.9713	4	0	1	1	1	1	1	2	51	10	0	10.58	67	114	231	741.2	17	2	2
407550	21	17.2248	4	0	0	1	1	2	1	1	55	12	0	5.4	62.2	120	223	421	46	1	1
406951	33	19.5312	1	0	0	1	1	2	1	1	57	14	0	5.36	58	126	233	1272	43	1	1
406608	39	21.3039	4	2	0	1	1	2	1	1	43	7	0	7.22	69	139	238	585.6	48	1	1
406514	26	16.8475	3	1	0	1	1	2	1	2	38	7	5	5.36	40.2	116	205	616.1	42	1	1
406257	28	27.0552	3	0	1	1	2	1	1	1	45	9	3	9.55	59.8	124	241	466.3	23	1	1
406201	33	20.061	3	1	0	1	2	2	1	2	47	7	0	7.8	71	125	287	4194	30	1	2
406193	26	17.5697	1	0	0	1	1	2	1	1	52	24	8	4.68	55.6	112	173	767	34	1	1
405917	28	20.202	4	1	0	0	1	1	1	2	42	4	1	9.29	65.4	132	296	239.1	33	1	1
405833	20	20.9572	1	0	0	1	1	2	1	1	45	4	0	4.16	55.3	128	234	1462	18	1	1
405729	28	20.2848	6	0	1	1	1	1	1	1	76	7	7	8.23	65.9	123	250	607.4	0	1	1
405476	24	18.3655	1	0	0	1	1	1	1	2	62	15	15	14.57	81.9	121	301	511.8	62	1	2
405159	42	18.026	8	1	0	0	1	2	1	1	46	13	0					443.6	35	1	1
403878	25	18.6709	2	0	0	0	1	2	1	1	53	7	0	5.45	66.6	124	190	3063	20	1	2
403601	29	17.2635	2	1	0	1	1	2	1	2	42	5	0	7.66	63.3	108	221	317.5	0	1	2
403335	23	28.0404	2	0	0	1	1	1	1	2	50	14	14	7.19	63	126	248	469.9	19	1	2
403213	32	18.8707	2	0	0	1	1	1	2	1	47	9	6	8.82	82.6	109	209	6875	39	1	2
402608	23	19.2336	4	0	0	0	1	2	1	2	46	11	0	6.47	63	120	243	556.3	48	1	2
401248	21	21.4844	1	0	0	1	1	2	1	2	49	0	1	8.45	65.2	130	195	2843	27	2	2
401154	32	18.0662	4	0	1	1	2	2	1	1	45	15	2	3.52	61.1	134	184	860.6	54	1	1
401147	26	19.7232	4	1	0	1	1	2	1	1	63	25	3	8.19	83.3	120	155	509	29	1	1
399973	34	22.1367	4	2	0	1	1	2	1	1	53	15	15	5.86	67	118	273	171	40	1	1
399274	33	19.5312	3	1	0	1	1	2	1	2	54	43	43	6.92	60.8	125	394	47.36	26	1	1
398615	37	17.2635	6	1	0	1	1	2	1	1	40	1	1	7.24	73	131	283	337.3	21	1	1
397741	32	20.83	1	0	0	1	1	2	2	2	40	10	0	10.21	68.2	120	259	2481	12	1	1
396895	26	18.3594	1	0	0	1	1	2	1	1	46	12	1	8.1	70.7	133	253	253	24	1	1
396781	30	19.0274	5	0	1	1	1	2	1	1	33	6	0	6.85	69	123	149	85.3	13	1	1
396719	23	20.0288	1	0	0	1	1	2	1	1	50	2	2	7.28	80.1	118	255	1586	51	1	1
396568	30	20.9366	6	2	0	1	1	2	1	1	45	14	1	7.22	64.2	125	161	161.9	23	1	1
396508	32	20.7031	5	2	0	1	1	2	1	1	48	2	2	5.76	59.7	129	229	891.1	22	2	2
395024	32		3	1	0	1	1	2	1	1	40	3	3	6.89	65.3	116	305	5506	81	1	1
394331	33	18.8707	4	0	0	0	2	2	1	1	51	22	7	5.2	44	114	168	334.8	0	1	1
393604	30	20.3125	4	0	0	0	2	2	2	2	33	0	7	9.42	75.7	140	275	362.5	64	1	2
391203	41	22.6003	5	1	0	0	1	2	1	1	29	0	1	7.66	64.3	131	263	112.8	17	2	1
383369	37	21.4844	4	1	0	1	1	1	1	1	37	10	5	7.48	67.3	123	278	791.13	41	1	1
380020	28	31.245	3	0	0	0	2	2	1	1	44	3	0	13.26	76.8	143	337	706.5	35	1	1
375973	31	20.8209	4	1	0	1	2	2	1	2	46	11	0	5.88	43.3	120	247	1295	24	1	2
373240	26	18.5901	1	0	0	1	1	1	2	2	47	7	7	6.44	56.8	133	278	467	0	1	1
371693	27	18.4425	2	0	1	1	1	1	1	1	49	30	0	11.68	68	119	230	1554	17	1	2
369861	36	19.9481	3	1	0	1	2	2	1	2	36	1	0	5.64	53.7	132	200	1189	17	2	1
364767	39	20.7031	4	0	1	0	2	2	1	2	51	19	0	5.59	62.6	126	184	14482	27	2	2
361333	26	17.0392	3	0	0	1	2	2	2	2	62	20	0	6.22	56.9	132	265	176	0	1	1
350121	41	19.5312	4	1	0	1	2	2	1	2	40	30	0	9.81	84.7	132	155	9995	31	1	2
347675	21	23.4375	2	0	1	1	1	1	1	1	48	25	0	8.65	69.4	125	265	254.3	33	1	1
337711	34	26.0375	3	0	1	1	1	2	1	1	38	2	2	9.3	68.4	131	284	2176	0	1	2
333960	33	17.898	2	0	0	1	1	2	2	2	59	20	20	5.87	79.3	115	322	259.8	76	1	1
322904	39	23.5573	2	0	1	1	1	2	2	1	40	11	11	5.6	59.3	130	108	414.6	13	1	1
317605	33	17.9058	6	1	0	0	2	2	1	2	39	2	2	5.7	75.3	114	223	2200	30	1	2
315152	29	16.1354	3	0	1	0	1	2	1	1	46	7	9	5.48	53	110	289	291.4	30	1	1
285275	41	20.3125	3	0	0	0	1	2	2	1	32	0	0	10.44	68.4	125	260	665	0	1	1
284340	35	13.9578	3	1	0	1	1	2	1	1	35	12	2	5.82	59.6	107	298	1948	19	2	1
280587	33	21.2306	2	1	0	0	1	2	2	2	46	2	1	5.1	62.3	112	251	1960	20	1	2
278839	32	21.7193	4	1	0	1	2	2	1	1	42	13	13	6.38	41	128	212	1211	0	1	1
270658	30	20.3125	2	1	0	1	1	2	1	1	64	30	10	5.91	70.9	118	224	62.96	21	1	1
231389	32	21.3593	5	1	0	0	2	2	2	2	51	5	0	5.65	53.6	130	360	269	15	1	1
208383	26	20.0288	5	1	0	1	2	2	1	1	41	11	0	6.95	65	122	291	432.4	23	2	2
171892	34	18.4265	3	1	0	1	1	2	1	1	63	25	3	5.59	58.5	115	246	182.5	44	1	1
